# Supplementary material for: Birth order and prosociality in the early adolescent brain
Source: Sci Rep. 2021 Nov 8;11:21806. doi: 10.1038/s41598-021-01146-0 (PMC8575884; doi:10.1038/s41598-021-01146-0)
Supplement: Supplementary file 2 — Supplementary Information 2. [file 41598_2021_1146_MOESM2_ESM.xlsx]

## Sheet: Sheet1
Supplementary Table S1. Basic characteristics of (a) Study I, (b) Study IIa, and (c) Study IIb.
(a)
	Overall (N = 3,160)		Only (N = 558)		First-born (N = 1,209)		Middle-born (N = 332)		Last-born (N = 1,061)		p value
	Mean	SD	Mean	SD	Mean	SD	Mean	SD	Mean	SD
Age at TTC	10.2 a)	0.3 a)	10.2 b)	0.3 b)	10.2 c)	0.3 c)	10.2	0.3	10.2 d)	0.3 d)	0.74 1)
Sex (Boys - Girls)	(1,676 - 1,484)		(289 - 269)		(642 - 567)		(171 - 161)		(574 - 487)		0.77 2)
SES	4.4 e)	1.4 e)	4.2 f)	1.4 f)	4.4 g)	1.4 g)	4.2 h)	1.4 h)	4.4 i)	1.4 i)	7.5•10-3 1)
Parental age at TTC	43.0 j)	4.2 j)	44.6 k)	4.4 k)	40.9 l)	3.5 l)	42.5 m)	3.6 m)	45.0 n)	3.8 n)	1.5•10-133 1)
Abbreviations: SD, standard deviation; pn-TTC, population-neuroscience study of the Tokyo TEEN Cohort; SES, socioeconomic status; TTC, Tokyo TEEN Cohort.
1)	Group differences were evaluated through a one-way non-parametric analysis of variance (ANOVA) (Kruskal Wallis test).
2)	Group differences were assessed through a chi-square test.
a)	Data from 4 participants are missing.
b)	Data from 1 participant are missing.
c)	Data from 2 participants are missing.
d)	Data from 1 participant are missing.
e)	Data from 124 participants are missing.
f)	Data from 23 participants are missing.
g)	Data from 46 participants are missing.
h)	Data from 14 participants are missing.
i)	Data from 41 participants are missing.
j)	Data from 204 participants are missing.
k)	Data from 72 participants are missing.
l)	Data from 33 participants are missing.
m)	Data from 11 participants are missing.
n)	Data from 88 participants are missing.
(b)
	Overall (N = 208)		Only (N = 46)		First-born (N = 64)		Middle-born (N = 28)		Last-born (N = 70)		p value
	Mean	SD	Mean	SD	Mean	SD	Mean	SD	Mean	SD
Age at pn-TTC	11.6	0.7	11.6	1.4	11.5	0.7	11.5	0.6	11.6	0.7	0.63 1)
Sex (Boys - Girls)	(108 - 100)		(20 - 26)		(28 - 36)		(18 - 10)		(42 - 28)		0.087 2)
SES	4.2 a)	1.4 a)	4.1	1.4	4.2 b)	1.4 b)	4	1.4	4.5 c)	1.4 c)	0.28 1)
Parental age at TTC	42.6 d)	4.1 d)	44.4 e)	3.7 e)	40.2 f)	3.7 f)	41.9	3.3	43.9 g)	3.8 g)	7.7•10-8 1)
Abbreviations: SD, standard deviation; pn-TTC, population-neuroscience study of the Tokyo TEEN Cohort; SES, socioeconomic status; TTC, Tokyo TEEN Cohort.
1)	Group differences were evaluated through a one-way non-parametric analysis of variance (ANOVA) (Kruskal Wallis test).
2)	Group differences were assessed through a chi-square test.
a)	Data from 5 participants are missing.
b)	Data from 3 participants are missing.
c)	Data from 2 participants are missing.
d)	Data from 14 participants are missing.
e)	Data from 7 participants are missing.
f)	Data from 2 participants are missing.
g)	Data from 5 participants are missing.
(c)
	Overall (N = 183)		Only (N = 41)		First-born (N = 56)		Middle-born (N = 22)		Last-born (N = 64)		p value
	Mean	SD	Mean	SD	Mean	SD	Mean	SD	Mean	SD
Age at pn-TTC	11.7	0.7	11.7	0.8	11.6	0.7	11.6	0.7	11.7	0.8	0.95 1)
Sex (Boys - Girls)	(93 - 90)		(18 - 23)		(22 - 34)		(14 - 8)		(39 - 25)		5.0•10-2 2)
SES	4.2 a)	1.4 a)	4	1.4	4.2 b)	1.4 b)	3.7	1.4	4.4 c)	1.4 c)	0.12 1)
Parental age at TTC	43.0 d)	4.5 d)	44.5 e)	4.0 e)	40.7 f)	4.4 f)	42.2 g)	4.3 g)	44.4 h)	4.2 h)	4.0•10-5 1)
Abbreviations: SD, standard deviation; pn-TTC, population-neuroscience study of the Tokyo TEEN Cohort; SES, socioeconomic status; TTC, Tokyo TEEN Cohort.
1)	Group differences were evaluated through a one-way non-parametric analysis of variance (ANOVA) (Kruskal Wallis test).
2)	Group differences were assessed through a chi-square test.
a)	Data from 4 participants are missing.
b)	Data from 3 participants are missing.
c)	Data from 1 participant are missing.
d)	Data from 14 participants are missing.
e)	Data from 6 participants are missing.
f)	Data from 2 participants are missing.
g)	Data from 1 participant are missing.
h)	Data from 5 participants are missing.
