# Supplementary material for: Birth order and prosociality in the early adolescent brain
Source: Sci Rep. 2021 Nov 8;11:21806. doi: 10.1038/s41598-021-01146-0 (PMC8575884; doi:10.1038/s41598-021-01146-0)
Supplement: Supplementary file 3 — Supplementary Information 3. [file 41598_2021_1146_MOESM3_ESM.xlsx]

## Sheet: Sheet1
Supplementary Table S2. Amygdala gray matter volume associated with prosociality. Peak Montreal Neurological Institute (MNI) coordinates for regions showing significant correlations between the Strengths and Difficulties Questionnaire (SDQ) prosocial behavior (PB) score and the gray matter volume are shown. The models were adjusted for (1) age at MRI scanning, sex, and intracranial volume (ICV), …
(1)
	Region	Peak coordinates				Cluster size	Cluster-level
		x	y	z	t		FWE-corrected p
Positive correlation	Right amygdala	26	-6	-27	3.46	38	0.036
	Left amygdala	-21	-8	-26	3.37	14	0.048
Negative correlation	None
(2)
	Region	Peak coordinates				Cluster size	Cluster-level
		x	y	z	t		FWE-corrected p
Positive correlation	Right amygdala	26	-4	-27	3.4	28	0.04
Negative correlation	None
(3)
	Region	Peak coordinates				Cluster size	Cluster-level
		x	y	z	t		FWE-corrected p
Positive correlation	Right amygdala	26	-4	-27	3.43	33	0.039
Negative correlation	None
Statistical thresholds were set at an uncorrected p < 0.001 (voxel level) and a family-wise error (FWE)-corrected p < 0.05 (cluster level).
Abbreviations: FWE, family-wise error.
