# Supplementary material for: Birth order and prosociality in the early adolescent brain
Source: Sci Rep. 2021 Nov 8;11:21806. doi: 10.1038/s41598-021-01146-0 (PMC8575884; doi:10.1038/s41598-021-01146-0)
Supplement: Supplementary file 4 — Supplementary Information 4. [file 41598_2021_1146_MOESM4_ESM.xlsx]

## Sheet: Sheet1
Supplementary Table S3. Amygdala functional connectivity associated with sibling status. Peak Montreal Neurological Institute (MNI) coordinates for regions showing a significant effect of sibling status on the right basolateral amygdala (BLA)-seeded functional connectivity are shown. The models were adjusted for (1) age at MRI scanning and sex and (2) age at MRI scanning, sex, and socioeconomic s…
(1)
Main analysis	Region	Peak coordinates				Cluster size	Cluster-level
		x	y	z	F		FDR-corrected p
Main effect	Right DLPFC	33	54	27	8.76	12	0.081
(2)
Main analysis	Region	Peak coordinates				Cluster size	Cluster-level
		x	y	z	F		FDR-corrected p
Main effect	Right DLPFC	33	54	27	8.64	13	0.036
Statistical thresholds were set at an uncorrected p < 0.00025 (voxel level) and a false discovery rate (FDR)-corrected p < 0.05 (cluster level).
Abbreviations: FDR, false discovery rate; DLPFC, dorsolateral prefrontal cortex.
